# Supplementary material for: Two New Species of the Genus Diderma (Physarales, Didymiaceae) in China with an Addition to the Distribution
Source: J Fungi (Basel). 2024 Jul 23;10(8):514. doi: 10.3390/jof10080514 (PMC11355789; doi:10.3390/jof10080514)
Supplement: Supplementary file 1 [file jof-10-00514-s001.zip]

Archive with 1 entries (1 files):
- jof-3067087-supplementary.pdf
